# Supplementary material for: 1H NMR Profiling of Honey Bee Bodies Revealed Metabolic Differences between Summer and Winter Bees
Source: Insects. 2022 Feb 12;13(2):193. doi: 10.3390/insects13020193 (PMC8875373; doi:10.3390/insects13020193)
Supplement: Supplementary file 1 [file insects-13-00193-s001.zip]

Archive with 1 entries (1 files):
- insects-1533397-supplementary.pdf
